# Supplementary material for: Structural snapshots of Pseudomonas aeruginosa LptB2FG and LptB2FGC reveal insights into lipopolysaccharide recognition and transport
Source: Nat Commun. 2025 Dec 17;16:11384. doi: 10.1038/s41467-025-66182-0 (PMC12738788; doi:10.1038/s41467-025-66182-0)
Supplement: Supplementary file 4 — Source Data [file 41467_2025_66182_MOESM4_ESM.xlsx]

## Sheet: Fig4b
Figure 4b
Re-LPS/LptB2FG interaction
	Re-LPS_0.5-1	Re-LPS_0.5-2	Re-LPS_0.5-3		Re-LPS_1-1	Re-LPS_1-2	Re-LPS_1-3
Apo_Ratio	0.669658	0.75375	0.74228		0.588789	0.606061	0.559128
1x Re-LPS_Ratio	0.330342	0.24625	0.25772		0.411211	0.393939	0.440872
2x Re-LPS_Ratio	0	0	0		0	0	0
3x Re-LPS_Ratio	0	0	0		0	0	0
Tot Re-LPS	0.330342	0.24625	0.25772		0.411211	0.393939	0.440872
Re-LPS/LptB2FGC interaction
	Re-LPS_0.5-1	Re-LPS_0.5-2	Re-LPS_0.5-3		Re-LPS_1-1	Re-LPS_1-2	Re-LPS_1-3
Apo_Ratio	0.535533	0.477601	0.433651		0.237157	0.226164	0.271279
1x Re-LPS_Ratio	0.379639	0.389053	0.421943		0.472612	0.458379	0.488615
2x Re-LPS_Ratio	0.0848284	0.133346	0.144406		0.290231	0.315457	0.240106
3x Re-LPS_Ratio	0	0	0		0	0	0
4x Re-LPS_Ratio	0	0	0		0	0	0
Tot Re-LPS	0.464467	0.522399	0.566349		0.762843	0.773836	0.728721

## Sheet: Fig5a_S15
Figure 5a_S15
Re-LPS/LptB2FGC interaction
	Re-LPS_0.5-1	Re-LPS_0.5-2	Re-LPS_0.5-3		Re-LPS_1-1	Re-LPS_1-2	Re-LPS_1-3
Apo_Ratio	0.535533	0.477601	0.433651		0.237157	0.226164	0.271279
1x Re-LPS_Ratio	0.379639	0.389053	0.421943		0.472612	0.458379	0.488615
2x Re-LPS_Ratio	0.0848284	0.133346	0.144406		0.290231	0.315457	0.240106
3x Re-LPS_Ratio	0	0	0		0	0	0
4x Re-LPS_Ratio	0	0	0		0	0	0
Tot Re-LPS	0.464467	0.522399	0.566349		0.762843	0.773836	0.728721
LipidA/LptB2FGC interaction
	LipidA_0.5-1	LipidA_0.5-2	LipidA_0.5-3		LipidA_1-1	LipidA_1-2	LipidA_1-3
Apo_Ratio	0.735024	0.695943	0.677461		0.42139	0.425586	0.470921
1x LipidA_Ratio	0.208379	0.247547	0.258587		0.414521	0.38307	0.391665
2x LipidA_Ratio	0.0565968	0.0565105	0.0639523		0.164089	0.191344	0.137415
3x LipidA_Ratio	0	0	0		0	0	0
4x LipidA_Ratio	0	0	0		0	0	0
Tot LipidA	0.264976	0.304057	0.322539		0.57861	0.574414	0.529079
MPLA/LptB2FGC interaction
	MPLA_0.5-1	MPLA_0.5-2	MPLA_0.5-3		MPLA_1-1	MPLA_1-2	MPLA_1-3
Apo_Ratio	0.867227	0.838785	0.886525		0.720461	0.779606	0.814399
1x MPLA_Ratio	0.132773	0.161215	0.113475		0.279539	0.220394	0.185601
2x MPLA_Ratio	0	0	0		0	0	0
3x MPLA_Ratio	0	0	0		0	0	0
4x MPLA_Ratio	0	0	0		0	0	0
Tot MPLA	0.132773	0.161215	0.113475		0.279539	0.220394	0.185601

## Sheet: Fig5b
Figure 5b
Re-LPS/LptB2FGC interaction
	Re-LPS_1 uM				Re-LPS_1 uM + CDL 2.5 uM
	Re-LPS_1-1	Re-LPS_1-2	Re-LPS_1-3		Re-LPS_1-1	Re-LPS_1-2	Re-LPS_1-3
Apo_Ratio	0.237157	0.226164	0.271279		0.32684	0.257884	0.33987
1x Re-LPS_Ratio	0.472612	0.458379	0.488615		0.297817	0.259128	0.275057
2x Re-LPS_Ratio	0.290231	0.315457	0.240106		0.120898	0.114509	0.0983584
1x CDL	0	0	0		0.132664	0.20028	0.160895
2x CDL	0	0	0		0	0	0
1x Re-LPS+CDL_Ratio	0	0	0		0.0949144	0.146433	0.107467
2x Re-LPS+CDL_Ratio	0	0	0		0.0268663	0.0217667	0.018353
Tot Re-LPS	0.762843	0.773836	0.728721		0.540495	0.541836	0.499235

## Sheet: FigS2
Figure S2
	LptB2FG	LptB2FGC	LptB2FGC in MS buffer
Rep1	6.4052	3.99706	4.33695
Rep2	6.17202	4.28162	3.92592
Rep3	6.67394	3.83897	3.83897
Rep4	6.37753	3.60184	4.10772
Rep5	7.02569	3.97335	4.00497
Rep6	6.46843	3.62556	3.74412

## Sheet: FigS12
Figure S12
LPS/LptB2FG interaction
	P. aeruginosa LPS				E. coli LPS
	REP.1	REP.2	REP.3		REP.1	REP.2	REP.3
Apo_Ratio	0.105611	0.0983146	0.108696		0.290965	0.266447	0.298413
1x LPS_Ratio	0.50165	0.516854	0.518634		0.306279	0.328947	0.31746
2x LPS_Ratio	0.392739	0.384831	0.372671		0.402757	0.404605	0.384127
Tot LPS	0.894389	0.901685	0.891304		0.709035	0.733553	0.701587

## Sheet: FigS14
Figure S14
Re-LPS/LptB2FG interaction
	Re-LPS_0.125-1	Re-LPS_0.125-2	Re-LPS_0.125-3		Re-LPS_0.25-1	Re-LPS_0.25-2	Re-LPS_0.25-3		Re-LPS_0.5-1	Re-LPS_0.5-2	Re-LPS_0.5-3		Re-LPS_1-1	Re-LPS_1-2	Re-LPS_1-3		Re-LPS_1.75-1	Re-LPS_1.75-2	Re-LPS_1.75-3		Re-LPS_5-1	Re-LPS_5-2	Re-LPS_5-3
Apo_Ratio	0.909008	0.9081	0.893735		0.883002	0.868206	0.864006		0.669658	0.75375	0.74228		0.588789	0.606061	0.559128		0.565707	0.417327	0.545703		0.136359	0.103197	0.102587
1x Re-LPS_Ratio	0.0909917	0.0918997	0.106265		0.116998	0.131794	0.135994		0.330342	0.24625	0.25772		0.411211	0.393939	0.440872		0.360751	0.399883	0.366985		0.271076	0.26787	0.283169
2x Re-LPS_Ratio	0	0	0		0	0	0		0	0	0		0	0	0		0.0735419	0.182789	0.0873124		0.342512	0.374485	0.36178
3x Re-LPS_Ratio	0	0	0		0	0	0		0	0	0		0	0	0		0	0	0		0.250053	0.254449	0.252464
Re-LPS/LptB2FGC interaction
	Re-LPS_0.125-1	Re-LPS_0.125-2	Re-LPS_0.125-3		Re-LPS_0.25-1	Re-LPS_0.25-2	Re-LPS_0.25-3		Re-LPS_0.5-1	Re-LPS_0.5-2	Re-LPS_0.5-3		Re-LPS_1-1	Re-LPS_1-2	Re-LPS_1-3		Re-LPS_1.75-1	Re-LPS_1.75-2	Re-LPS_1.75-3		Re-LPS_5-1	Re-LPS_5-2	Re-LPS_5-3
Apo_Ratio	0.847458	0.839772	0.831186		0.793462	0.797194	0.771724		0.535533	0.477601	0.433651		0.237157	0.226164	0.271279		0.201957	0.218327	0.242288		0	0	0
1x Re-LPS_Ratio	0.152542	0.160228	0.168814		0.206538	0.202806	0.228276		0.379639	0.389053	0.421943		0.472612	0.458379	0.488615		0.465875	0.437618	0.428449		0.0746681	0.0860327	0.0875451
2x Re-LPS_Ratio	0	0	0		0	0	0		0.0848284	0.133346	0.144406		0.290231	0.315457	0.240106		0.272537	0.293773	0.27365		0.32539	0.328496	0.334441
3x Re-LPS_Ratio	0	0	0		0	0	0		0	0	0		0	0	0		0.059632	0.0502823	0.0556127		0.412303	0.415818	0.400481
4x Re-LPS_Ratio	0	0	0		0	0	0		0	0	0		0	0	0		0	0	0		0.187639	0.169654	0.177533

## Sheet: FigS16
Figure S16
CDL/LptB2FG interaction
	CDL_0.25-1	CDL_0.25-2	CDL_0.25-3		CDL_0.5-1	CDL_0.5-2	CDL_0.5-3		CDL_1-1	CDL_1-2	CDL_1-3		CDL_1.25-1	CDL_1.25-2	CDL_1.25-3		CDL_2.5-1	CDL_2.5-2	CDL_2.5-3		CDL_5-1	CDL_5-2	CDL_5-3
Apo_Ratio	0.855725	0.829531	0.839842		0.801025	0.808865	0.768226		0.746826	0.711794	0.77694		0.673083	0.695797	0.659631		0.57544	0.56899	0.563761		0.245484	0.199872	0.234924
1x CDL_Ratio	0.144275	0.170469	0.160158		0.198975	0.191135	0.231774		0.226064	0.21845	0.175355		0.278589	0.26162	0.258377		0.345782	0.352888	0.356072		0.404089	0.39847	0.406091
2x CDL_Ratio	0	0	0		0	0	0		0.0271098	0.0697559	0.0477041		0.0483274	0.0425828	0.0819921		0.0787778	0.0781223	0.0801669		0.278256	0.297617	0.262985
3x CDL_Ratio	0	0	0		0	0	0		0	0	0		0	0	0		0	0	0		0.0721704	0.10404	0.096
4x CDL_Ratio	0	0	0		0	0	0		0	0	0		0	0	0		0	0	0		0	0	0
CDL/LptB2FGC interaction
	CDL_0.25-1	CDL_0.25-2	CDL_0.25-3		CDL_0.5-1	CDL_0.5-2	CDL_0.5-3		CDL_1-1	CDL_1-2	CDL_1-3		CDL_1.25-1	CDL_1.25-2	CDL_1.25-3		CDL_2.5-1	CDL_2.5-2	CDL_2.5-3		CDL_5-1	CDL_5-2	CDL_5-3
Apo_Ratio	0.804505	0.793336	0.757346		0.764	0.73654	0.723694		0.638978	0.638244	0.573987		0.545019	0.542182	0.558597		0.357059	0.391619	0.343381		0.136524	0.106151	0.121404
1x CDL_Ratio	0.195495	0.206664	0.242654		0.236	0.26346	0.276306		0.276422	0.28721	0.307427		0.349793	0.326068	0.376606		0.377401	0.361347	0.379176		0.270761	0.228555	0.261049
2x CDL_Ratio	0	0	0		0	0	0		0.0846006	0.0745468	0.118586		0.105189	0.13175	0.0647972		0.192777	0.183748	0.189777		0.308947	0.304943	0.312334
3x CDL_Ratio	0	0	0		0	0	0		0	0	0		0	0	0		0.072763	0.0632857	0.0876654		0.199302	0.23441	0.212387
4x CDL_Ratio	0	0	0		0	0	0		0	0	0		0	0	0		0	0	0		0.0844661	0.125942	0.0928257
